# Supplementary material for: Thermodynamic Behavior of Erythromycin Thiocyanate Dihydrate in Six Pure Solvents and Two Binary Solvents
Source: Molecules. 2025 May 31;30(11):2424. doi: 10.3390/molecules30112424 (PMC12156870; doi:10.3390/molecules30112424)
Supplement: Supplementary file 1 [file molecules-30-02424-s001.zip]

Archive with 1 entries (1 files):
- molecules-3619243-supplementary.pdf
